# Supplementary material for: Cancer-associated fibroblasts promote the stemness and progression of renal cell carcinoma via exosomal miR-181d-5p
Source: Cell Death Discov. 2022 Nov 1;8:439. doi: 10.1038/s41420-022-01219-7 (PMC9626570; doi:10.1038/s41420-022-01219-7)
Supplement: Supplementary file 3 — Supplementary Table 2 [file 41420_2022_1219_MOESM3_ESM.xlsx]

## Sheet: Sheet1
Supplementary Table 2. The detailed differentially expressed miRNAs list.
miR_name	Index	miR_seq	up/down	fold_change(NF(mean)/CAF(mean))	log2(fold_change)	pvalue(t_test)	CAF(mean)	NF(mean)	CAF/CAF1(norm)	CAF/CAF2(norm)	CAF/CAF3(norm)	NF/NF1(norm)	NF/NF2(norm)	NF/NF3(norm)	CAF/CAF1(raw)	CAF/CAF2(raw)	CAF/CAF3(raw)	NF/NF1(raw)	NF/NF2(raw)	NF/NF3(raw)	Expression level
hsa-miR-181d-5p	2	AACATTCATTGTTGTCGGTGGGTT	up	3.60701	1.8508	0.0012866	518.141	1868.94	734.203	514.87	305.35	2063.13	1787.3	1756.4	667.667	558.333	167	2586	2219.5	1986	middle
hsa-miR-1307-3p	6	ACTCGGCGTGGCGTCGGTCGTGG	up	2.29789	1.20031	0.00314647	2385.63	5481.92	2856.91	2385.62	1914.38	4929.64	5351.02	6165.1	2598	2587	1047	6179	6645	6971	middle
hsa-miR-183-5p	8	TATGGCACTGGTAGAATTCACT	up	9.98558	3.31985	0.00368626	5459.73	54518.6	12660.3	3164.84	554.019	54329.8	53016.5	56209.3	11513	3432	303	68099	65837	63557	high
hsa-miR-561-5p	9	ATCAAGGATCTTAAACTTTGCC	up	2.83156	1.5016	0.00373209	68.1433	192.952	92.3711	60.8623	51.1965	218.599	194.875	165.381	84	66	28	274	242	187	middle
hsa-miR-584-5p	10	TTATGGTTTGCCTGGGACTGA	up	5.22465	2.38533	0.00417329	853.81	4460.86	577.319	1197.88	786.232	4844.28	4847.72	3690.57	525	1299	430	6072	6020	4173	middle
hsa-miR-330-3p	11	GCAAAGCACACGGCCTGCAGAGA	up	2.49969	1.32175	0.00440097	612.419	1530.86	836.838	561.593	438.827	1719.27	1368.96	1504.35	761	609	240	2155	1700	1701	middle
hsa-miR-135a-5p	13	TATGGCTTTTTATTCCTATGTGA	up	5.00847	2.32437	0.00559725	3.76582	18.861	7.14776	4.1497	0	17.1528	21.7423	17.6879	6.5	4.5	0	21.5	27	20	middle
hsa-miR-146a-3p	18	ACCTCTGAAATTCAGTTCTTC	up	7.22977	2.85395	0.0101046	52.6406	380.58	138.557	19.3653	0	486.662	344.655	310.422	126	21	0	610	428	351	middle
hsa-miR-425-5p	19	AATGACACGATCACTCCCGTTGA	up	1.85583	0.892064	0.0105573	834.496	1548.68	823.642	1005.15	674.696	1716.88	1610.54	1318.63	749	1090	369	2152	2000	1491	middle
hsa-miR-182-5p	20	TTTGGCAATGGTAGAACTCACACT	up	5.68297	2.50665	0.0108692	10326	58682.4	26337.9	3669.26	970.905	71722.8	48311.3	56013	23951	3979	531	89900	59994	63335	high
hsa-miR-330-5p	21	TCTCTGGGCCTGTGTCTTAG	up	4.24068	2.0843	0.0112906	9.24607	39.2096	17.5945	10.1437	0	39.8903	45.9004	31.8381	16	11	0	50	57	36	middle
hsa-miR-5579-3p	23	TTAGCTTAAGGAGTACCAGATC	up	5.57688	2.47946	0.0117486	4.89172	27.2805	0	5.53293	9.14223	27.1254	28.1844	26.5318	0	6	5	34	35	30	middle
hsa-miR-200a-5p	25	CATCTTACCGGACAGTGCTGGA	up	6.58459	2.71909	0.0127398	171.112	1126.71	461.855	33.1976	18.2845	1125.7	1025.11	1229.31	420	36	10	1411	1273	1390	middle
hsa-miR-28-5p	26	AAGGAGCTCACAGTCTATTGA	up	2.17575	1.12151	0.0132048	3815.21	8300.94	4143.14	4640.29	2662.22	8682.52	9463.53	6756.76	3767.67	5032	1456	10883	11752	7640	high
hsa-miR-589-5p	27	TGAGAACCACGTCTGCTCTGA	up	1.3557	0.439036	0.0137582	1163.83	1577.8	1171.13	1175.75	1144.61	1549.34	1680.6	1503.47	1065	1275	626	1942	2087	1700	middle
hsa-miR-106b-3p	28	CCGCACTGTGGGTACTTGCTGC	up	2.46371	1.30083	0.0141446	1717.93	4232.47	2507.21	1262.43	1384.13	4281.03	4477.3	3939.09	2280	1369	757	5366	5560	4454	middle
hsa-miR-421	31	ATCAACAGACATTAATTGGGCGC	up	2.17551	1.12135	0.0142924	1068.45	2324.42	1091.96	1453.32	660.069	2554.58	2040.55	2378.13	993	1576	361	3202	2534	2689	middle
hsa-miR-200a-3p	32	TAACACTGTCTGGTAACGATGTT	up	5.81726	2.54034	0.0145229	14605.6	84964.7	40471.7	2977.64	367.518	67828.3	102907	84158.8	36804	3229	201	85018.5	127792	95160	high
hsa-miR-181b-5p	33	AACATTCATTGCTGTCGGTGGGT	up	2.1083	1.07608	0.0160827	3563.7	7513.35	4887.05	3375.86	2428.18	8424.03	7923.05	6192.96	4444.17	3660.83	1328	10559	9839	7002.5	high
hsa-miR-200b-3p	34	TAATACTGCCTGGTAATGATGA	up	7.00392	2.80816	0.0161724	18032.4	126297	47344	5603.02	1150.09	128615	128522	121755	43053.5	6076	629	161211	159602	137670	high
hsa-miR-625-5p	36	AGGGGGAAAGTTCTATAGTCC	up	2.07186	1.05092	0.0187219	116.89	242.18	84.6735	101.437	164.56	256.096	270.571	199.873	77	110	90	321	336	226	middle
hsa-miR-96-5p	38	TTTGGCACTAGCACATTTTTG	up	5.10802	2.35276	0.021429	1904.1	9726.19	4797.8	777.377	137.133	12313.3	9911.26	6953.98	4363	843	75	15434	12308	7863	high
hsa-miR-181c-5p	39	AACATTCAACCTGTCGGTGAGTTT	up	4.02795	2.01004	0.0225185	107.57	433.288	128.66	133.713	60.3387	397.307	553.22	349.335	117	145	33	498	687	395	middle
hsa-miR-331-3p	40	GCCCCTGGGCCTATCCTAGAAT	up	1.9298	0.948455	0.022555	691.242	1333.96	614.707	947.054	511.965	1468.76	1257.83	1275.29	559	1027	280	1841	1562	1442	middle
hsa-miR-3176	42	ACTGGCCTGGGACTACCGGGG	up	5.72272	2.5167	0.0241475	2.93241	16.7814	8.79724	0	0	21.5408	12.8843	15.9191	8	0	0	27	16	18	middle
hsa-miR-30a-3p	43	CTTTCAGTCGGATGTTTGCAGC	up	3.26585	1.70746	0.0252583	9739.71	31808.4	18398.9	7753.95	3066.3	34727.7	27970.6	32727	16731.5	8408.5	1677	43529	34734.5	37005	high
hsa-miR-200b-5p	44	CATCTTACTGGGCAGCATTGGA	up	5.17845	2.37252	0.0268156	466.705	2416.81	1305.29	76.5389	18.2845	2773.17	1651.61	2825.63	1187	83	10	3476	2051	3195	middle
hsa-miR-146a-5p	45	TGAGAACTGAATTCCATGGGTT	up	10.2506	3.35763	0.0272489	16826	172476	34848.1	9862.92	5766.92	232499	147052	137876	31690	10695.5	3154	291424	182612	155898	high
hsa-miR-548s	46	ATGGCCAAAACTGCAGTTATTT	up	6.02125	2.59006	0.0277059	2.19931	13.2426	6.59793	0	0	11.9671	14.4949	13.2659	6	0	0	15	18	15	middle
hsa-miR-30c-2-3p	48	CTGGGAGAAGGCTGTTTACTCT	up	4.42496	2.14566	0.0282659	450.565	1993.73	631.202	541.305	179.188	2594.47	1922.18	1464.55	574	587	98	3252	2387	1656	middle
hsa-miR-429	50	TAATACTGTCTGGTAAAACCGT	up	5.32986	2.4141	0.0305951	6514.24	34720	18070.6	1296.55	175.531	31712.8	37916.1	34531.1	16433	1406	96	39750	47085	39045	high
hsa-miR-196b-5p	52	TAGGTAGTTTCCTGTTGTTGG	up	3.0569	1.61207	0.031685	1980.21	6053.28	2338.05	2753.56	849.008	6459.84	7489.41	4210.59	2126.17	2986	464.333	8097	9300.5	4761	middle
hsa-miR-1284	55	TCTATACAGACCCTGGCTTTTC	up	3.77903	1.91802	0.036964	19.1545	72.3856	41.7869	15.6766	0	50.2618	92.606	74.289	38	17	0	63	115	84	middle
hsa-miR-28-3p	56	CACTAGATTGTGAGCTCCTGGA	up	2.19359	1.13329	0.0381447	4471.88	9809.48	5709.41	5874.13	1832.1	10722.5	10124.7	8581.26	5192	6370	1002	13440	12573	9703	high
hsa-miR-342-3p	57	TCTCACACAGAAATCGCACCCGTC	up	1.75781	0.813783	0.0404281	1517.62	2667.69	1925.5	1685.7	941.65	2991.77	2787.04	2224.25	1751	1828	515	3750	3461	2515	middle
hsa-miR-7706	62	TGAAGCGCCTGTGCTCTGCCGAG	up	1.53411	0.617401	0.0429611	84.1663	129.12	87.9724	102.359	62.1672	128.447	119.18	139.734	80	111	34	161	148	158	middle
hsa-miR-30a-5p	63	TGTAAACATCCTCGACTGGAAGCT	up	3.5236	1.81705	0.0435131	172781	608810	382814	106563	28964.4	645616	646708	534106	348122	115558	15841	809239	803094	603924	high
hsa-miR-196b-3p	68	TCGACAGCACGACACTGCCTTCA	up	3.18458	1.6711	0.0485257	61.7679	196.705	126.46	38.7305	20.1129	138.02	259.297	192.798	115	42	11	173	322	218	middle
hsa-miR-708-5p	69	AAGGAGCTTACAATCTAGCTGGG	up	3.88409	1.95758	0.0499216	2467.17	9582.7	1542.82	5354.04	504.651	9650.26	12994.6	6103.19	1403	5806	276	12096	16137	6901	high
hsa-miR-497-5p	4	CAGCAGCACACTGTGGTTTGT	down	0.159283	-2.65034	0.00183925	201.027	32.0201	208.935	225.928	168.217	14.3605	59.59	22.1098	190	245	92	18	74	25	middle
hsa-let-7i-3p	7	CTGCGCAAGCTACTGCCTTGC	down	0.510762	-0.969278	0.00352134	138.823	70.9055	141.856	146.623	127.991	80.5784	77.3059	54.8323	129	159	70	101	96	62	middle
hsa-miR-4421	24	ACCTGTCTGTGGAAAGGAGCT	down	0.113251	-3.14241	0.0125749	18.2214	2.06358	14.2955	16.5988	23.7698	0	0	6.19075	13	18	13	0	0	7	middle
hsa-miR-142-3p	41	TGTAGTGTTTCCTACTTTATGG	down	0.130463	-2.93829	0.0231548	18.5172	2.41581	19.7938	11.988	23.7698	0	7.24743	0	18	13	13	0	9	0	middle
